# Supplementary material for: Comparative analysis of syngeneic mouse models of high-grade serous ovarian cancer
Source: Commun Biol. 2023 Nov 13;6:1152. doi: 10.1038/s42003-023-05529-z (PMC10643551; doi:10.1038/s42003-023-05529-z)
Supplement: Supplementary file 4 — Supplementary Data 1 [file 42003_2023_5529_MOESM4_ESM.xlsx]

## Sheet: Figure1
Figure 1D						All other panels contain many values and can be reproduced with the available data and code
sample_id	model	tumor _type	malignant_proportion
STOSE.1	STOSE	IB tumour	0.633159
STOSE.2	STOSE	IB tumour	0.73862
STOSE.3	STOSE	IB tumour	0.80991
MOE_PTEN_P53.1	MOE_PTEN_P53	IB tumour	0.153939
MOE_PTEN_P53.2	MOE_PTEN_P53	IB tumour	0.0705493
MOE_PTEN_P53.3	MOE_PTEN_P53	IB tumour	0.112819
MOE_PTEN_KRAS.1	MOE_PTEN_KRAS	IB tumour	0.324454
MOE_PTEN_KRAS.2	MOE_PTEN_KRAS	IB tumour	0.204277
MOE_PTEN_KRAS.3	MOE_PTEN_KRAS	IB tumour	0.155856
ID8.1	ID8	IB tumour	0.529494
ID8.2	ID8	IB tumour	0.426417
ID8.3	ID8	IB tumour	0.224885
ID8_C3.1	ID8_C3	IB tumour	0.191434
ID8_C3.2	ID8_C3	IB tumour	0.304576
ID8_C3.3	ID8_C3	IB tumour	0.156165
ID8_p53.1	ID8_p53	IB tumour	0.157657
ID8_p53.2	ID8_p53	IB tumour	0.228954
ID8_p53.3	ID8_p53	IB tumour	0.318376
ID8.1	ID8	IB tumour	0.132582
ID8.2	ID8	IB tumour	0.0455892
ID8_p53.1	ID8_p53	IP tumour	0.501172
ID8_p53.3	ID8_p53	IP tumour	0.436749
ID8_p53.4	ID8_p53	IP tumour	0.51766
ID8_p53_BRCA1.1	ID8_p53_BRCA1	IP tumour	0.572315
ID8_p53_BRCA1.2	ID8_p53_BRCA1	IP tumour	0.363817
ID8_p53_BRCA1.3	ID8_p53_BRCA1	IP tumour	0.522947
ID8_p53_BRCA1.4	ID8_p53_BRCA1	IP tumour	0.455955
ID8_p53_Nf1.2	ID8_p53_Nf1	IP tumour	0.457819
ID8_p53_Nf1.3	ID8_p53_Nf1	IP tumour	0.370113
ID8_p53_Nf1.4	ID8_p53_Nf1	IP tumour	0.387381
ID8_p53_BRCA2.1	ID8_p53_BRCA2	IP tumour	0.536993
ID8_p53_BRCA2.2	ID8_p53_BRCA2	IP tumour	0.461531
ID8_p53_BRCA2.3	ID8_p53_BRCA2	IP tumour	0.521651
ID8_p53_BRCA2.4	ID8_p53_BRCA2	IP tumour	0.459509
ID8_p53_PTEN.1	ID8_p53_PTEN	IP tumour	0.46811
ID8_p53_PTEN.2	ID8_p53_PTEN	IP tumour	0.417646
ID8_p53_PTEN.3	ID8_p53_PTEN	IP tumour	0.296835
ID8_p53_PTEN.4	ID8_p53_PTEN	IP tumour	0.534414

## Sheet: Figure2
Figure 2C				All other panels contain many values and can be reproduced with the available data and code
GO Terms Up	padj
Angiogenesis	6e-06
Metanephric nephron tubule development	1.6e-05
Cell-matrix adhesion	8.3e-05
Positive regulation of epithelial cell differentiation	0.00026
Regulation of ERK1 and ERK2 cascade	0.00091
GO Terms Down	padj
Collagen fibril organization	5.8e-05
Positive regulation of epithelial to mesenchymal transition	0.00032
Actin-mediated cell contraction	0.00059
Negative regulation of cell population proliferation	0.00124
Extracellular matrix organization	0.0117
Figure 3D
	ID8	ID8_C3	ID8_p53	ID8_p53_BRCA1	ID8_p53_BRCA2	ID8_p53_Nf1	ID8_p53_PTEN	x28_2	x30_2	STOSE	STOSE_A2	STOSE_A3	STOSE_A4	MOE_PTEN	MOE_PTEN_KRAS	MOE_PTEN_p53	OVE16	OVE16_p53_KO	OVE16_p53_mut	OVE4	OVE4_p53	OVE4_p53_mut
Androgen	-0.52163	-0.636418	-1.41837	-2.06242	-0.350849	-0.834291	-0.25531	1.53358	0.136182	-0.343716	0.608542	0.771516	0.939162	0.0133276	-0.304726	-1.24734	0.0232331	0.349648	1.40225	1.40495	0.977831	0.817075
EGFR	-0.455042	0.289795	0.235803	1.04483	0.669119	0.185662	-0.161258	-2.22102	-2.0433	0.179676	-0.303267	-0.438832	-0.621532	1.06589	1.21919	1.2088	0.670953	0.851104	-0.622689	0.362476	-0.94729	-0.743387
Estrogen	-0.386117	0.380623	0.697827	1.76593	0.805178	0.728719	-0.145151	-1.73271	-2.7833	0.112422	-0.922192	-0.54282	-0.930742	0.557462	0.861874	0.580603	-0.0151931	0.353388	0.18657	0.465911	-0.449501	-0.462314
Hypoxia	-0.0727544	0.530483	-0.721588	-2.35283	-1.24593	-0.621236	-1.19785	1.51653	0.569725	0.615484	0.655738	1.27015	1.26618	-0.806486	-0.639781	-1.11442	0.365705	0.155934	1.02795	0.467172	0.633283	0.352235
JAK-STAT	-0.829212	-0.48024	-1.14018	-0.678776	-0.831306	-0.424558	-0.428322	0.800849	0.748022	0.671317	0.857012	0.919329	0.89274	-0.853362	-0.765073	-1.08855	2.56222	-0.566228	1.90273	-0.0728844	-0.289235	-0.464143
MAPK	-0.273886	0.551501	0.262863	0.803725	0.855757	0.550765	-0.33178	-1.98209	-2.37566	0.633529	0.285562	0.0806212	-0.258156	0.742246	0.893916	0.602245	0.407901	1.0635	-0.796894	0.153129	-1.2364	-1.01874
NFkB	-0.801534	-0.766083	-1.31604	-0.731011	-0.743938	-1.0551	-0.841527	0.58636	0.0590167	0.924725	2.58999	1.81162	1.92941	-0.481788	0.165999	-0.533894	1.01041	-0.168769	0.716026	0.549251	-0.656592	-0.752681
p53	-0.570048	-0.940353	-1.30636	-1.4525	-1.35884	-1.20898	-0.911703	0.92687	0.721798	0.276268	1.9301	1.60867	2.15624	0.271046	-0.0329822	0.196181	0.244581	-0.701678	-0.0162953	0.727186	0.362245	0.792711
PI3K	0.368091	0.561035	1.05911	2.00846	0.992761	0.375636	0.644907	-2.05929	-1.60985	0.112031	-0.615502	-0.749358	-0.737384	0.580014	0.74393	0.871046	-0.18656	0.139755	-0.961303	-0.614987	-0.940506	-0.75748
TGFb	-1.08555	-0.751994	-1.81067	-1.60998	-0.230911	-0.91222	-0.462457	1.33747	-0.147183	0.0532246	1.01377	0.912141	0.980494	0.224742	0.136472	-0.902621	1.30666	1.11056	1.63413	0.772733	-0.257813	-0.37768
TNFa	-0.921515	-0.76683	-1.38089	-0.928488	-0.860587	-1.06669	-0.913691	0.666371	0.00451826	0.783898	2.43766	1.60591	1.67438	-0.350639	0.301629	-0.581864	1.25565	0.130954	0.938742	0.681108	-0.653784	-0.672459
Trail	-0.754768	-1.2308	-1.14164	-1.38063	-1.37905	-1.03516	-0.696044	1.43134	1.49188	-0.275863	0.701843	1.08579	1.05205	0.141845	0.0598946	0.0392339	0.142946	-0.732995	0.0560559	1.52476	1.18728	0.842494
VEGF	-0.612349	-0.212941	-1.10223	-0.779849	-0.195701	-1.09158	-0.366542	-1.59765	-1.237	0.131958	0.507687	0.550142	0.550163	1.61699	2.33693	1.27547	0.33109	1.21051	-0.0556365	-0.26663	-0.391946	-0.152869
WNT	0.306076	-1.16483	-0.720744	1.38285	1.0544	-1.04676	0.721005	1.32006	-0.835806	-0.750122	1.3313	0.0562597	0.029997	-0.809388	0.0105386	-1.87163	1.22917	0.778585	0.502899	-0.754202	-0.135712	0.338659

## Sheet: Figure3
Figure 3A				Figure 3D
SampleID	Model	p53_activity		Exp	Model	SampleID	Gene
ID8_C3.1	ID8_C3	0.00355924		0.112161	ID8_C3	ID8_C3.1	Map1a
ID8_C3.2	ID8_C3	-0.0109486		0.088976	ID8_C3	ID8_C3.2	Map1a
ID8_C3.3	ID8_C3	0.00738931		0.114314	ID8_C3	ID8_C3.3	Map1a
ID8_p53.1	ID8_p53	-0.754361		0.208055	ID8_p53	ID8_p53.1	Map1a
ID8_p53.2	ID8_p53	-0.538626		0.320238	ID8_p53	ID8_p53.2	Map1a
ID8_p53.3	ID8_p53	-0.304506		0.38736	ID8_p53	ID8_p53.3	Map1a
				0.0617301	OVE4	OVE4.1	Map1a
MOE_PTEN.1	MOE_PTEN	0.0437877		0.0553718	OVE4	OVE4.2	Map1a
MOE_PTEN.2	MOE_PTEN	0.0048259		0.0565691	OVE4	OVE4.3	Map1a
MOE_PTEN.3	MOE_PTEN	-0.0486136		0.438899	OVE4_p53	OVE4_p53.1	Map1a
MOE_PTEN_p53.1	MOE_PTEN_p53	-0.229447		0.651317	OVE4_p53	OVE4_p53.2	Map1a
MOE_PTEN_p53.2	MOE_PTEN_p53	-0.00233826		0.573684	OVE4_p53	OVE4_p53.3	Map1a
MOE_PTEN_p53.3	MOE_PTEN_p53	-0.0949742		0.0169764	OVE16	OVE16.1	Map1a
				0.00435071	OVE16	OVE16.2	Map1a
OVE4.1	OVE4	0.0327388		0.0207479	OVE16	OVE16.3	Map1a
OVE4.2	OVE4	0.0153765		0.21347	OVE16_p53_KO	OVE16_p53_KO.1	Map1a
OVE4.3	OVE4	-0.0481153		0.271349	OVE16_p53_KO	OVE16_p53_KO.2	Map1a
OVE4_p53_mut.1	OVE4_p53_mut	0.177282		0.186666	OVE16_p53_KO	OVE16_p53_KO.3	Map1a
OVE4_p53_mut.2	OVE4_p53_mut	-0.00174525		0.470299	ID8_C3	ID8_C3.1	Prr5l
OVE4_p53_mut.3	OVE4_p53_mut	0.110457		0.317316	ID8_C3	ID8_C3.2	Prr5l
OVE4_p53.1	OVE4_p53	-0.63357		0.434656	ID8_C3	ID8_C3.3	Prr5l
OVE4_p53.2	OVE4_p53	-0.597673		1.32321	ID8_p53	ID8_p53.1	Prr5l
OVE4_p53.3	OVE4_p53	-0.361607		1.44326	ID8_p53	ID8_p53.2	Prr5l
				1.42556	ID8_p53	ID8_p53.3	Prr5l
				1.41135	OVE4	OVE4.1	Prr5l
				1.23567	OVE4	OVE4.2	Prr5l
				1.26992	OVE4	OVE4.3	Prr5l
				1.63769	OVE4_p53	OVE4_p53.1	Prr5l
				1.69298	OVE4_p53	OVE4_p53.2	Prr5l
				1.75114	OVE4_p53	OVE4_p53.3	Prr5l
				0.619338	OVE16	OVE16.1	Prr5l
				0.291764	OVE16	OVE16.2	Prr5l
				0.420499	OVE16	OVE16.3	Prr5l
				1.07979	OVE16_p53_KO	OVE16_p53_KO.1	Prr5l
				1.36666	OVE16_p53_KO	OVE16_p53_KO.2	Prr5l
				1.30045	OVE16_p53_KO	OVE16_p53_KO.3	Prr5l
				0.245662	ID8_C3	ID8_C3.1	Rcn3
				0.247368	ID8_C3	ID8_C3.2	Rcn3
				0.260734	ID8_C3	ID8_C3.3	Rcn3
				0.717764	ID8_p53	ID8_p53.1	Rcn3
				0.598063	ID8_p53	ID8_p53.2	Rcn3
				1.00109	ID8_p53	ID8_p53.3	Rcn3
				0.637735	OVE4	OVE4.1	Rcn3
				0.696995	OVE4	OVE4.2	Rcn3
				0.724911	OVE4	OVE4.3	Rcn3
				0.971019	OVE4_p53	OVE4_p53.1	Rcn3
				1.0157	OVE4_p53	OVE4_p53.2	Rcn3
				1.2523	OVE4_p53	OVE4_p53.3	Rcn3
				0.614967	OVE16	OVE16.1	Rcn3
				0.54791	OVE16	OVE16.2	Rcn3
				0.369514	OVE16	OVE16.3	Rcn3
				0.995476	OVE16_p53_KO	OVE16_p53_KO.1	Rcn3
				0.954716	OVE16_p53_KO	OVE16_p53_KO.2	Rcn3
				1.20464	OVE16_p53_KO	OVE16_p53_KO.3	Rcn3
				1.08561	ID8_C3	ID8_C3.1	Ngf
				1.33189	ID8_C3	ID8_C3.2	Ngf
				1.32389	ID8_C3	ID8_C3.3	Ngf
				0	ID8_p53	ID8_p53.1	Ngf
				0	ID8_p53	ID8_p53.2	Ngf
				0	ID8_p53	ID8_p53.3	Ngf
				0.383128	OVE4	OVE4.1	Ngf
				0.635931	OVE4	OVE4.2	Ngf
				0.722973	OVE4	OVE4.3	Ngf
				0.0888174	OVE4_p53	OVE4_p53.1	Ngf
				0.139536	OVE4_p53	OVE4_p53.2	Ngf
				0.260128	OVE4_p53	OVE4_p53.3	Ngf
				1.64626	OVE16	OVE16.1	Ngf
				1.59842	OVE16	OVE16.2	Ngf
				1.67682	OVE16	OVE16.3	Ngf
				1.24294	OVE16_p53_KO	OVE16_p53_KO.1	Ngf
				1.20153	OVE16_p53_KO	OVE16_p53_KO.2	Ngf
				1.05671	OVE16_p53_KO	OVE16_p53_KO.3	Ngf
				2.47215	ID8_C3	ID8_C3.1	Cdkn1a
				2.48618	ID8_C3	ID8_C3.2	Cdkn1a
				2.46509	ID8_C3	ID8_C3.3	Cdkn1a
				1.84041	ID8_p53	ID8_p53.1	Cdkn1a
				1.97123	ID8_p53	ID8_p53.2	Cdkn1a
				2.13389	ID8_p53	ID8_p53.3	Cdkn1a
				2.51944	OVE4	OVE4.1	Cdkn1a
				2.57393	OVE4	OVE4.2	Cdkn1a
				2.5717	OVE4	OVE4.3	Cdkn1a
				0.817522	OVE4_p53	OVE4_p53.1	Cdkn1a
				0.943818	OVE4_p53	OVE4_p53.2	Cdkn1a
				1.10071	OVE4_p53	OVE4_p53.3	Cdkn1a
				2.69764	OVE16	OVE16.1	Cdkn1a
				2.57024	OVE16	OVE16.2	Cdkn1a
				2.68141	OVE16	OVE16.3	Cdkn1a
				2.43693	OVE16_p53_KO	OVE16_p53_KO.1	Cdkn1a
				2.47579	OVE16_p53_KO	OVE16_p53_KO.2	Cdkn1a
				2.44908	OVE16_p53_KO	OVE16_p53_KO.3	Cdkn1a
				2.35402	ID8_C3	ID8_C3.1	Areg
				2.42575	ID8_C3	ID8_C3.2	Areg
				2.36546	ID8_C3	ID8_C3.3	Areg
				1.82016	ID8_p53	ID8_p53.1	Areg
				1.86339	ID8_p53	ID8_p53.2	Areg
				1.98815	ID8_p53	ID8_p53.3	Areg
				0.651762	OVE4	OVE4.1	Areg
				1.59261	OVE4	OVE4.2	Areg
				1.67852	OVE4	OVE4.3	Areg
				0.063036	OVE4_p53	OVE4_p53.1	Areg
				0.0348835	OVE4_p53	OVE4_p53.2	Areg
				0.0439807	OVE4_p53	OVE4_p53.3	Areg
				1.63007	OVE16	OVE16.1	Areg
				1.68158	OVE16	OVE16.2	Areg
				1.66266	OVE16	OVE16.3	Areg
				0.914224	OVE16_p53_KO	OVE16_p53_KO.1	Areg
				0.966263	OVE16_p53_KO	OVE16_p53_KO.2	Areg
				1.0408	OVE16_p53_KO	OVE16_p53_KO.3	Areg

## Sheet: Figure4
Figure 4C			Figure 4D				Figure 4H
GO Term Up	padj		Pathway	Score	Model		Model	Macrophage_proportion
Extracellular matrix organization	8.5e-09		EGFR	0.974211	STOSE		STOSE	0.489561
Negative regulation of angiogenesis	9.5e-09		EGFR	0.824814	STOSE		STOSE	0.740026
Positive regulation of ERK1 and ERK2 cascade	5.4e-08		EGFR	0.931326	STOSE		STOSE	0.831971
Positive regulation of tumor necrosis factor production	1e-06		EGFR	-0.970593	ID8		ID8	0.39932
Positive regulation of cell migration	1.7e-06		EGFR	-0.799871	ID8		ID8	0.357761
			EGFR	-0.959887	ID8		ID8	0.333817
GO Term Down	padj		Estrogen	0.883742	STOSE
Cholesterol biosynthetic process	3.8e-07		Estrogen	1.25223	STOSE
Cellular aldehyde metabolic process	0.00014		Estrogen	0.50149	STOSE
Glutathione metabolic process	0.00028		Estrogen	-0.879965	ID8
Oxidative phosphorylation	0.00045		Estrogen	-1.07964	ID8
Fatty acid transport	0.00604		Estrogen	-0.677856	ID8
			JAK-STAT	0.92937	STOSE
			JAK-STAT	0.906858	STOSE
			JAK-STAT	0.876112	STOSE
			JAK-STAT	-0.8986	ID8
			JAK-STAT	-0.690074	ID8
			JAK-STAT	-1.12367	ID8
			MAPK	0.995135	STOSE
			MAPK	0.875321	STOSE
			MAPK	0.811546	STOSE
			MAPK	-0.976466	ID8
			MAPK	-0.555278	ID8
			MAPK	-1.15026	ID8
			NFkB	0.983707	STOSE
			NFkB	0.895747	STOSE
			NFkB	0.798758	STOSE
			NFkB	-0.95912	ID8
			NFkB	-0.547783	ID8
			NFkB	-1.17131	ID8
			PI3K	0.785224	STOSE
			PI3K	1.00855	STOSE
			PI3K	0.652043	STOSE
			PI3K	-0.680703	ID8
			PI3K	-1.56076	ID8
			PI3K	-0.204356	ID8
			TGFb	0.929944	STOSE
			TGFb	0.581988	STOSE
			TGFb	0.811319	STOSE
			TGFb	-0.743842	ID8
			TGFb	0.0281234	ID8
			TGFb	-1.60753	ID8
			TNFa	0.961416	STOSE
			TNFa	0.928385	STOSE
			TNFa	0.778045	STOSE
			TNFa	-0.978146	ID8
			TNFa	-0.510099	ID8
			TNFa	-1.1796	ID8
			VEGF	0.744963	STOSE
			VEGF	1.06109	STOSE
			VEGF	0.895759	STOSE
			VEGF	-0.810159	ID8
			VEGF	-0.757129	ID8
			VEGF	-1.13452	ID8
			WNT	-0.86649	STOSE
			WNT	-1.02103	STOSE
			WNT	-0.818003	STOSE
			WNT	0.836887	ID8
			WNT	1.14794	ID8
			WNT	0.720703	ID8
			p53	0.843214	STOSE
			p53	0.0448524	STOSE
			p53	1.47218	STOSE
			p53	-0.884306	ID8
			p53	-0.385514	ID8
			p53	-1.09043	ID8

## Sheet: Figure5
Figure 5D			Figure 5E - ID8
GO Term Up	padj		GO Term Up	padj
Extracellular matrix organization	9.1e-07		Positive regulation of apoptotic process	6.6e-07
Actin cytoskeleton organization	2.5e-05		Cardiac septum morphogenesis	2.9e-05
Semaphorin-plexin signaling pathway involved in axon guidance	4.2e-05		Positive regulation of nitric oxide biosynthetic process	4.6e-05
Cellular response to growth factor stimulus	0.0001		Positive regulation of smooth muscle cell proliferation	0.00011
Negative regulation of cell migration	0.00031		Positive regulation of gene expression	0.00012
GO Term Down	padj		GO Term Down	padj
Cytoplasmic translation	1.7e-19		Response to xenobiotic stimulus	6.8e-07
Cholesterol biosynthetic process	1.1e-09		Positive regulation of cardiac muscle cell proliferation	2e-06
Isoprenoid biosynthetic process	4.5e-08		Axon guidance	2.1e-05
DTMP metabolic process	1.4e-06		Prostate gland epithelium morphogenesis	7.6e-05
Positive regulation of DNA-directed DNA polymerase activity	1.4e-06		Cell adhesion	0.0004

## Sheet: FigureS1
Figure S1A				Figure S1B
Gene	Model	Expression		Model	ERK	ERK_housekeeping	pERK	pERK_housekeeping	ERK_ratio	pERK_ratio
Acta2	ID8	-1.60234		ID8	26162.8	18349.2	2552.03	26118.6	1.42583	0.0977091
Acta2	STOSE	7.73961		ID8	15919.6	17951	7537.2	25169.4	0.886834	0.299459
Acta2	ID8	-1.51513		ID8	15906.1	16565	3520.4	16311.3	0.960226	0.215826
Acta2	STOSE	7.99329		STOSE	25116.3	9589.68	17606.3	20284.9	2.6191	0.867954
Acta2	ID8	4.00765		STOSE	20677.5	15682.4	15339.7	25108	1.31851	0.610949
Acta2	STOSE	9.55253		STOSE	17448.9	17071	9688.88	11157.2	1.02214	0.868395
Acta2	ID8	-0.89018
Acta2	STOSE	8.33203
Cxcl1	ID8	0.104527
Cxcl1	STOSE	7.98488
Cxcl1	ID8	-0.9679
Cxcl1	STOSE	7.67607
Cxcl1	ID8	-0.17153
Cxcl1	STOSE	8.01301
Cxcl1	ID8	1.03489
Cxcl1	STOSE	9.93329
Il6	ID8	0.887895
Il6	STOSE	-0.69247
Il6	ID8	-1.52359
Il6	STOSE	3.43278
Il6	ID8	-0.21989
Il6	STOSE	0.498894
Il6	ID8	-0.09851
Il6	STOSE	2.0236
Cdh1	ID8	0.137047
Cdh1	STOSE	-13.3485
Cdh1	ID8	0.020797
Cdh1	STOSE	-12.7483
Cdh1	ID8	-0.38291
Cdh1	STOSE	-13.6582
Cdh1	ID8	0.225088
Cdh1	STOSE	-12.132

## Sheet: Figure S2
Figure 1A				Figure 1C
Gene	Model	Expression		Model	Burden
Col1a2	STOSE	0.041498		STOSE-A2	2.13
Col1a2	STOSE-A2	16.03		STOSE-A2	2.43
Col1a2	STOSE-A3	8.1253		STOSE-A3	0.87
Col1a2	STOSE-A4	11.4441		STOSE-A3	1.12
Col1a2	STOSE	-0.31871		STOSE-A3	1.03
Col1a2	STOSE-A2	17.1785		STOSE-A4	1.43
Col1a2	STOSE-A3	5.74593		STOSE-A4	0.89
Col1a2	STOSE-A4	9.6346		STOSE-A4	0.61
Col1a2	STOSE	-0.58219
Col1a2	STOSE-A2	16.874
Col1a2	STOSE-A3	4.89448
Col1a2	STOSE-A4	10.8331
Col1a2	STOSE	0.859401
Col1a2	STOSE-A2	16.899
Col1a2	STOSE-A3	6.20416
Col1a2	STOSE-A4	8.01288
Col8a1	STOSE	-0.93901
Col8a1	STOSE-A2	4.54399
Col8a1	STOSE-A3	0.004061
Col8a1	STOSE-A4	1.45596
Col8a1	STOSE	1.88905
Col8a1	STOSE-A2	5.29477
Col8a1	STOSE-A3	2.8968
Col8a1	STOSE-A4	1.86208
Col8a1	STOSE	-0.95655
Col8a1	STOSE-A2	5.6482
Col8a1	STOSE-A3	1.83051
Col8a1	STOSE-A4	1.53754
Col8a1	STOSE	0.006509
Col8a1	STOSE-A2	5.75231
Col8a1	STOSE-A3	0.726141
Col8a1	STOSE-A4	2.56217
Cxcl12	STOSE	0.16824
Cxcl12	STOSE-A2	-4.18499
Cxcl12	STOSE-A3	-1.73137
Cxcl12	STOSE-A4	-3.05688
Cxcl12	STOSE	0.112648
Cxcl12	STOSE-A2	-4.18705
Cxcl12	STOSE-A3	-1.17721
Cxcl12	STOSE-A4	-2.58285
Cxcl12	STOSE	-0.14365
Cxcl12	STOSE-A2	-3.19976
Cxcl12	STOSE-A3	-1.04751
Cxcl12	STOSE-A4	-3.12765
Cxcl12	STOSE	-0.13726
Cxcl12	STOSE-A2	-3.931
Cxcl12	STOSE-A3	-0.97015
Cxcl12	STOSE-A4	-2.51546
Acta2	ID8	-1.60234
Acta2	ID8_28-2	6.25532
Acta2	ID8	-1.51513
Acta2	ID8_28-2	3.26438
Acta2	ID8	4.00765
Acta2	ID8_28-2	7.31611
Acta2	ID8	-0.89018
Acta2	ID8_28-2	3.12228
Ptgs2	ID8	-0.41998
Ptgs2	ID8_28-2	-2.92485
Ptgs2	ID8	-0.43889
Ptgs2	ID8_28-2	-3.15885
Ptgs2	ID8	0.067576
Ptgs2	ID8_28-2	-2.13594
Ptgs2	ID8	0.791293
Ptgs2	ID8_28-2	-2.59288

## Sheet: Figure S3
Model	Ascites	Burden
ID8_p53_Nf1	8.2	105
ID8_p53_Nf1	8.5	126
ID8_p53_Nf1	4.5	80
ID8_p53_Nf1	5.5	140
ID8_p53_Nf1	6.5	150
ID8_p53_Nf1	8	118
ID8_p53_Nf1	6.5	103
ID8_p53_Nf1	4.2	87
ID8_p53_Brca2	7.5	102
ID8_p53_Brca2	10	210
ID8_p53_Brca2	6	176
ID8_p53_Brca2	6.5	284
ID8_p53_Brca2	12	80
ID8_p53_Brca2	4	85
ID8_p53_Brca2	6	90
ID8_p53_Pten	10	90
ID8_p53_Pten	10	84
ID8_p53_Pten	8	167
ID8_p53_Pten	8.5	185
ID8_p53_Pten	8.5	105
ID8_p53_Pten	8.5	88
ID8_p53_Pten	4.5	107
ID8_p53_Pten	10	92
ID8_p53_Brca1	5	160
ID8_p53_Brca1	4.5	280
ID8_p53_Brca1	5	135
ID8_p53_Brca1	2	163
ID8_p53_Brca1	5.5	120
ID8_p53_Brca1	8	200
ID8_p53	11	195
ID8_p53	7	89
ID8_p53	8.5	134
ID8_p53	7	156
ID8_p53	9	106
ID8_p53	4	316
ID8_p53	8.5	180
