# Supplementary material for: Comparative analysis of syngeneic mouse models of high-grade serous ovarian cancer
Source: Commun Biol. 2023 Nov 13;6:1152. doi: 10.1038/s42003-023-05529-z (PMC10643551; doi:10.1038/s42003-023-05529-z)
Supplement: Supplementary file 5 — Supplementary Data 2 [file 42003_2023_5529_MOESM5_ESM.xlsx]

## Sheet: Sources
Collection	Geneset	Source
PROGENy signalling model	p53	Schubert et al., Nature Communications, 2018
	Trail	Schubert et al., Nature Communications, 2018
	Androgen	Schubert et al., Nature Communications, 2018
	TGFb	Schubert et al., Nature Communications, 2018
	Hypoxia	Schubert et al., Nature Communications, 2018
	NFkB	Schubert et al., Nature Communications, 2018
	TNFa	Schubert et al., Nature Communications, 2018
	JAK-STAT	Schubert et al., Nature Communications, 2018
	WNT	Schubert et al., Nature Communications, 2018
	VEGF	Schubert et al., Nature Communications, 2018
	MAPK	Schubert et al., Nature Communications, 2018
	EGFR	Schubert et al., Nature Communications, 2018
	PI3K	Schubert et al., Nature Communications, 2018
	Estrogen	Schubert et al., Nature Communications, 2018
Signalling metagenes	ROS Signalling	MSigDB Hallmark (Liberzon et al, Cell Systems, 2015)
	YAP Targets	Wang et al., Cell Reports, 2018
	Notch	Han et al., Nature Communications, 2020
	KRAS Signalling	MSigDB Hallmark (Liberzon et al, Cell Systems, 2015)
	Wnt Targets	Han et al., Nature Communications, 2020
	RA Targets	Han et al., Nature Communications, 2020
	BMP Targets	Han et al., Nature Communications, 2020
	Hedgehog Targets	Han et al., Nature Communications, 2020
	FGF Targets	Han et al., Nature Communications, 2020
	Myc Signalling	MSigDB Hallmark (Liberzon et al, Cell Systems, 2015)
	MTORC1 Signalling	MSigDB Hallmark (Liberzon et al, Cell Systems, 2015)
Functional gene sets	PD-L1	Cd274 expresison
	Chemosensitivity	Sun et al, Cell Death and Disease, 2019
	Angiogenesis	MSigDB Hallmark (Liberzon et al, Cell Systems, 2015)
	EMT	MSigDB Hallmark (Liberzon et al, Cell Systems, 2015)
	Chemoresistance	Sun et al, Cell Death and Disease, 2019
	MHC-1a	H2-D and H2-K expression
	HRD	Peng et al., Nature Communications, 2014
	E2F Targets	MSigDB Hallmark (Liberzon et al, Cell Systems, 2015)
Metabolic gene sets	Glycolysis	MSigDB Hallmark (Liberzon et al, Cell Systems, 2015)
	Cholesterol metabolism	MSigDB Hallmark (Liberzon et al, Cell Systems, 2015)
	Oxidative phosphorylation	MSigDB Hallmark (Liberzon et al, Cell Systems, 2015)

## Sheet: Genesets
Wnt Targets	RA Targets	Notch Targets	Hedgehog Targets	FGF Targets	BMP Targets	E2F Targets	ROS Signalling	KRAS Signalling	Oxidative Phosphorylation	Myc Signalling	MTORC1 Signalling	Glycolysis	Cholesterol Metabolism	Angiogenesis	EMT	HRD	Chemosensitivity	Chemoresistance	YAP Targets	MHC-Ia	PD-L1
Axin1	Hoxa1	Hes1	Gli1	Spry1	Msx1	Aurka	Gsr	Angptl4	Ndufs3	Slc19a1	Fads1	Pgk1	Fdps	Vcan	Col3a1	Aadat	Fzd4	Edil3	Amotl2	H2-D1	Cd274
Lef1	Hoxa2	Hey1	Ptch1	Spry2	Bambi	Brca2	Prdx2	Itga2	Uqcrb	Mrto4	Ddit4	Aldoa	Cyp51	Postn	Col5a2	Adm	Mutyh	Gng12	Ankrd1	H2-DMa
Znf703	Hoxa3	Hey2	Foxf1	Spry3	Smad7	Ccp110	Txnrd1	Spry2	Ndufs2	Tmem97	Calr	Eno1	Idi1	Fstl1	Col5a1	Ahsa1	Pck2	Mboat2	Igfbp3	H2-DMb1
Axin2	Hoxb1	Dll4	Foxf2	Spry4	Id1	Cenpe	Sod1	Hbegf	Sdha	Rrp9	Hk2	Tpi1	Fdft1	Lrpap1	Fbn1	Aldh3b1	Pex10	Mtmr6	F3	H2-DMb2
Myc	Hoxb2	Heyl	Hhip	Dusp6	Id2	Cks2	Gclc	Rbp4	Uqcrc1	Pes1	Pgk1	Pfkp	Dhcr7	Stc1	Col1a1	Aldh6a1	Srpk1	Nbr1	Fjx1	H2-K1
Sp5	Hoxb3	Notch1		Etv4	Id3	Dclre1b	Cat	Hsd11b1	Ndufa9	Tfb2m	Slc7a5	Aldob	Sqle	Lpl	Fn1	Alg8	Ucp2	Nek7	Nuak2	H2-K2
Ccnd1	Cyp26a1	Notch3		Etv5	Id4	Dnmt1	Gpx4	Etv4	Ndufs4	Exosc5	Ctsc	Vegfa	Hmgcs1	Vegfa	Col6a3	Anln		Net1	Lats2	H2-Ke6
Dkk1	Cyp26c1	Ptcra		Fos	Bmper	Donson	Mpo	Glrx	Ndufs1	Ipo4	Acsl3	Mxi1	Nsdhl	Pf4	Serpine1	Asf1b		Ppp3ca	Crim1
Notum	Hnf1b	Hes5		Myc	Msx2	Eed	Prdx1	Dusp6	Ndufa2	Ndufaf4	Slc1a5	Hk2	Lss	Thbd	Col1a2	Aspm		Rad17	Gadd45a
	Znf503	Nrarp		Junb		Gins1	Prdx6	Scg5	Ndufs8	Noc4l	M6pr	Ldha	Mvd	Fgfr1	Col4a1	Atp10b		Wdr41	Tgfb2
	Znf703			Dusp14		Gins4	Gclm	Etv5	Sdhb	Myc	Tfrc	Ext1	Ldlr	Tnfrsf21	Col4a2	Aurkb			Ptpn14
	Rarb					H2afz	Txn1	Itgb2	Nnt	Srm	Ddit3	Slc25a10	Tm7sf2	Ccnd2	Vcan	Bbox1			Nt5e
						Lig1	Sod2	Akt2	Atp5o	Pa2g4	Tmem97	Gusb	Aldoc	Col5a2	Igfbp3	Blm			Foxf2
						Mad2l1	Prdx4	Ppbp	Atp5g3	Gnl3	Ifrd1	Pfkfb1	Ebp	Itgav	Tgfbi	Brca1			Axl
						Mcm2	Pdlim1	G0s2	Ndufs7	Nolc1	Plod2	Pgam1	Scd1	Serpina5	Sparc	Bri3bp			Dock5
						Mcm4	Txnrd2	Gabra3	Atp5a1	Wdr43	Tuba4a	Pygb	Pmvk	Kcnj8	Lum	Btg1			Asap1
						Mcm5	G6pdx	Irf8	Ndufv1	Rabepk	Psat1	Ak4	Mvk	App	Lamc1	Btg2			Rbms3
						Mcm7	Msra	Birc3	Cox5b	Nop16	Coro1a	P4ha1	Lpl	Jag1	Lox	BC055324			Myof
						Melk	Mbp	Fgf9	Uqcrh-ps1	Tbrg4	Ldha	Pmm2	Fads2	Col3a1	Lamc2	BC028528			Arhgef17
						Mms22l	Srxn1	Dcbld2	Ndufa1	Ddx18	Mthfd2	Fam162a	Hmgcr	Spp1	Ctgf	C1qtnf6			Ccdc80
						Naa38	Nqo1	Inhba	Atp5c1	Nip7	Fads2	Sdc1	Hsd17b7	Nrp1	Tagln	Cblb			Ccn1
						Nasp	Oxsr1	Tfpi	Atp5b	Wdr74	Vldlr	Egln3	Anxa13	Olr1	Col7a1	Ccdc138			Ccn2
						Nudt21	Glrx2	Tspan1	Cox7b	Bysl	Wars	Pcx	Srebf2	Pdgfa	Loxl2	Ccdc92
						Nup205	Hmox2	Adam8	Sdhd	Hspd1	Scd1	B4galt7	Pcyt2	Ptk2	Col6a2	Ccna2
						Orc6	Fes	Slpi	Cycs	Plk4	P4ha1	Fbp2	Acss2	Slco2a1	Itgav	Ccnb1
						Pcna	Pfkp	Prkg2	Ndufa6	Nop2	Actr2	Igfbp3	Atf3	Pglyrp1	Thbs2	Ccnb1ip1
						Plk4	Ndufb4	Mmp11	Ndufab1	Ppan	Idh1	Chpf	Adh4	Vav2	Col16a1	Ccne1
						Pole	Gpx3	Mmp10	Cox8a	Nop56	Slc2a1	B3gat3	Ethe1	S100a4	Nnmt	Cd68
						Prim2	Scaf4	Tmem158	Aco2	Rcl1	Gbe1	Chst12	Ech1	Msx1	Tpm1	Cdc7
						Rad51ap1	Cdkn2d	Tnfaip3	Atp5g1	Npm1	Serpinh1	Hs2st1	Cbs	Vtn	Cdh2	Cdca3
						Rfc2	Mgst1	Prdm1	Cyc1	Aimp2	Nupr1	Mpi	Gusb	Timp1	Mmp2	Cdca5
						Rpa2	Abcc1	Galnt3	Ndufb6	Rrp12	Psmg1	Gnpda1	Fasn	Apoh	Col11a1	Cdca7
						Rpa3	Ftl1	Ets1	Cox5a	Pprc1	Psph	Akr1a1	Lgals3	Prg2	Thbs1	Cdca8
						Suv39h1	Atox1	Mmp9	Uqcrc2	Tcof1	Nampt	Ppfia4	Atf5	Jag2	Fap	Cdkn1c
						Tmpo	Stk25	Wnt7a	Cox6a1	Mcm5	Cdkn1a	B3gat1	Anxa5	Lum	Bgn	Cenpj
						Ube2t	Egln2	Igfbp3	Atp5d	Hk2	Bhlhe40	Chpf2	Trp53inp1		Serpinh1	Chaf1a
						Wdr90	Ercc2	Spp1	LOC102640946	Cbx3	Hspa9	G6pdx	Chka		Fstl1	Chaf1b
						Cdk1	Sbno2	Etv1	Atp5j	Plk1	Hspa5	Mdh2	Gstm7		Postn	Chek1
						Mcm3	Junb	Clec4a2	Ndufb3	Phb	Egln3	Pgls	Acat2		Thy1	Chrna5
						Top2a	Lsp1	Ccnd2	Idh3b	Mcm4	Lgmn	Pgam2	Avpr1a		Spp1	Ckb
						Mcm6	Ndufa6	Tspan7	Ogdh	Cdk4	Pnp	Chst1	Plscr1		Tnc	Cpe
						Birc5	Hhex	Itgbl1	Ndufb8	Dusp2	Xbp1	Gpc1	Clu		Tfpi2	Crip2
						Ccnb2	Glrx	Emp1	Surf1	Mybbp1a	Sla	Tsta3	Errfi1		Nid2	Cryab
						Rrm2	Ndufs2	Cdadc1	Cox6b1	Utp20	Ddx39	Alg1	Trib3		Itgb5	Cse1l
						Hmgb2	Prnp	Kif5c	Ndufb5	Prmt3	Hspe1	Gfpt1	Cxcl16		Mmp3	Ctsc
						Bub1b	Ipcef1	Trib2	Ndufa4	Farsa	Acly	Prps1	Tnfrsf12a		Vim	Cyp4f13
						Rfc3		Sdccag8	LOC102631912	Map3k6	Slc7a11	Got1	Actg1		Loxl1	Dapk1
						Ezh2		Pcp4	Cox4i1	Las1l	Ssr1	Mdh1	Jag1		Fbln5	Dcn
						Chek1		Aldh1a2	Cox7c	Pus1	Gla	Slc35a3	Lgmn		Col12a1	Ddit3
						Smc4		Nr0b2	Uqcrfs1	Hspe1	Sqstm1	Galk1	Fbxo6		Eln	Depdc1a
						Mki67		Aldh1a3	Sdhc	Slc29a2	Pdk1	Egfr	Gpx8		Cdh11	Dhfr
						Cdc20		Ammecr1	Atp6v1f	Dctpp1	Psmc2	Angptl4	Pnrc1		Comp	Dnmt1
						Plk1		Satb1	Cox7a2	Supv3l1	Prdx1	Cited2	Antxr2		Spock1	Donson
						Kif2c		Gucy1a3	Suclg1	Sord	Serp1	Plod2	Mal2		Bmp1	Dpysl3
						Dlgap5		Csf2	Ndufs6	Imp4	Trib3	Qsox1	Cd9		Lama3	Dut
						Aurkb		Apod	Ndufa7	Grwd1	Nfil3	Me2	Pparg		Timp1	E2f2
						Cdc25a		Tor1aip2	Fh1	Ung	Hmgcs1	Spag4	Gldc		Qsox1	Efhd2
						Trip13		Cmklr1	Ndufv2	Mphosph10	Got1	P4ha2	Stx5a		Timp3	Esco2
						H2afx		Tmem176b	Oxa1l		Tpi1	Gapdhs	Stard4		Vcam1	Espl1
						Hmmr		Laptm5	Ndufc1		Elovl6	Eno2	Ctnnb1		Cyr61	Exo1
						E2f8		Cd37	Uqcr11		Asns	Got2	Tmem97		Edil3	Fam43a
						Brca1		Cab39l	Ndufa5		Psmd14	Ext2	Fam129a		Cald1	Fam81a
						Mybl2		Cidea	Cs		Psma4	Slc25a13	Pdk3		Magee1	Fam83d
						Pold1		Zfp639	Atp6v1g1		Ppa1	Hmmr	Plaur		Fbln1	Fanci
						Racgap1		Il1b	Atp5f1		Hprt	Pdk3	Sema3b		Sgcb	Fbln1
						Cks1b		Gypc	Hccs		Aurka	Cxcr4	Gnai1		Ecm1	Fdps
						Kpna2		Ly96	Hadhb		Hmgcr	Gpc4	Abca2		Lama2	Fen1
						Msh2		Flt4	Atp5h		Gapdh	Ecd	Atxn2		Fstl3	Fhod3
						Cdkn3		Spon1	Pdha1		Dhfr	Gne	Nfil3		Tpm2	Flrt3
						Atad2		Bmp2	Ndufa8		Dhcr7	B4galt2	Alcam		Inhba	Foxo3
						Rpa1		Plek2	Dld		Immt	Fut8	Fabp5		Dab2	Fxyd3
						Stmn1		Igf2	Opa1		Uchl5	Miox	S100a11-ps		Emp3	Gemin6
						Tipin		Nr1h4	Slc25a11		Ykt6	Vcan	Cpeb2		Basp1	Gins2
						Tk1		Snap25	Pdhb		Insig1	Gpc3			Itga5	Gins3
						Cdca8		Ace	Atp5j2		Sqle	B3galt6			Mgp	Gins4
						Espl1		Prrx1	Ndufb7		Igfbp5	Hspa5			Vegfa	Gjb2
						Ncapd2		C3ar1	Idh2		Ifi30	Me1			Wnt5a	Gpsm1
						Ranbp1		Traf1	Mtx2		Cyp51	Adora2b			Sdc1	Hells
						Lmnb1		Tlr8	Vdac3		Fgl2	Ugp2			Plod2	Hist1h1c
						Kif22		Id2	Mdh1		Eno1	Mif			Pcolce	Hist3h2ba
						Ung		Tmem100	Atp5g2		Idi1	Nanp			Grem1	Hsd11b2
						Smc1a		Plaur	Immt		Cyb5b	Zfp292			Itgb1	H2-Ke6
						Ccne1		Gadd45g	Mdh2		Shmt2	Stc2			Col5a3	Hspe1
						Cdca3		Cbx8	Slc25a3		Txnrd1	Tpst1			Rhob	Il1r2
						Asf1b		Scn1b	Atp6v1d		G6pdx	Pgm1			Htra1	Insig1
						Pola2		Ptbp2	Vdac2		Slc9a3r1	Gys1			Fgf2	Kcnb1
						Timeless		Nap1l2	Acadm		Rab1a	Tktl1			Sntb1	6430548M08Rik
						Hells		Akap12	Cox7a2l		Ebp	Tgfa			Gadd45a	Kif11
						Ube2s		Plat	Timm17a		Pno1	Chst2			Mest	Kif14
						Prkdc		Scg3	Atp6v1e1		Pik3r3	Phka2			Lrrc15	Kif2c
						Ran		Ano1	Ndufa3		Actr3	Stmn1			Tnfrsf11b	Klhdc9
						Usp1		Il1rl2	Idh3g		Ldlr	Gale			Cd59b	Kntc1
						Spag5		Cxcl10	Acadvl		Slc2a3	Met			Acta2	Krt6a
						Pold3		Atg10	Etfa		Ube2d3	Lct			Efemp2	Lamb2
						Dut		Yrdc	Timm9		Elovl5	Irs2			Matn2	Lemd1
						Tacc3		Hdac9	Idh3a		Cacybp	Polr3k			Pcolce2	Lhpp
						Kif18b		Peg3	Timm8b		Edem1	B4galt1			Serpine2	Lmnb2
						Cdc25b		Sema3b	Atp6ap1		Atp6v1d	Efna3			Gpc1	Lrp8
						Srsf1		Tnnt2	Timm13		Tes	Lhx9			Abi3bp	Mcm2
						Gins3		Lif	Uqcrq		Tm7sf2	Kdelr3			Fuca1	Mcm3
						Nolc1		Cfb	Abcb7		Psma3	Taldo1			Slit3	Mcm5
						Slbp		Btc	Vdac1		Itgb2	Dpysl4			Lama1	Mcm7
						Chek2		Ppp1r15a	Atp5l		Ak4	Vldlr			Pmepa1	Mettl3
						Spc25		Ptprr	Phb2		Slc1a4	Cd44			Col8a2	Mlkl
						Bard1		Ccl20	Decr1		Tomm40	Agl			Fbn2	Mme
						Dctpp1		Arg1	Sucla2		Slc6a6	Sox9			Igfbp2	Mrto4
						Smc3		Retn	Got2		Ppia	Ddit4			Pfn2	Msh2
						Rnaseh2a		Klf4	Dlat		Add3	Idua			Sdc4	Msh6
						Dek		Mmd	Atp6v1h		Me1	Casp6			Cd44	Msx1
						Cenpm		Pdcd1lg2	Ndufb2		Ccnf	Glce			Gadd45b	Mtbp
						Rad51c		Hist1h2bb	Fdx1		Slc37a4	Copb2			Glipr1	Ncapd3
						Cbx5		Hoxd11	Hadha		Aldoa	Dsc2			Anpep	Neil3
						Rfc1		Trib1	Atp6v1c1		Btg2	Hs6st2			Vegfc	Neto2
						Pold2		F2rl1	Maob		Ufm1	Cdk1			Mmp14	Nfe2l1
						Dscc1		Anxa10	Ndufb4		Ccng1	Plod1			Sgcd	Nfil3
						Ilf3		Tspan13	Uqcr10		Stc1	Sdc2			Plod1	Nup205
						Depdc1a		Mtmr10	Etfdh		Nmt1	Gmppb			Matn3	Oip5
						Dck		Cfh	Gpx4		Psmc6	Paxip1			Myl9	Paqr4
						Cdkn2c		Lat2	Pdhx		Fdxr	Nsdhl			Slc6a8	Pbk
						Myc		Reln	Mfn2		Rrm2	Rars			Calu	Pcna
						Tcf19		Kcnn4	Aifm1		Dhcr24	Slc16a3			Prrx1	Pdss1
						Rad1		Tmem176a	Acaa2		Psmc4	Glrx			Tnfrsf12a	Pdxp
						Lbr		Map4k1	Etfb		Cth	Srd5a3			Fmod	Pex11g
						Nbn		Ptgs2	Cox11		Psme3	Sdc3			Id2	Phlda3
						Pttg1		Il33	Echs1		Cfp	Hdlbp			Gem	Pkmyt1
						Ubr7		Mafb	Pmpca		Polr3g	Col5a1			Plaur	Plcd1
						Pole4		Lcp1	Atp6v0b		Acaca	Cldn9			Mylk	Plek2
						Tubg1		Ngf	Slc25a5		Qdpr	Tff3			Tgfb1	Plk4
						Ctcf		Car2	Dlst		Mcm2	Stc1			Sfrp1	Pola2
						Tubb5		Serpina3c	Cox15		Psmd12	Kif20a			Plod3	Pold1
						Smc6		Rgs16	Cyb5a		Canx	Gys2			Il6	Pole2
						Zw10		Ctss	Alas1		Rpn1	Slc37a4			Aplp1	Polq
						Pa2g4		Usp12	Slc25a4		Hspa4	Lhpp			Fbln2	Polr3k
						Ssrp1		Cpe	Cpt1a		Fam129a	Sdhc			Msx1	Ppl
						Nap1l1		Sparcl1	Slc25a20		Tbk1	Nasp			Ptx3	Prc1
						Anp32e		Abcb1a	Mtrr		Sec11a	Aurka			Fzd8	Pros1
						Ipo7		Ush1c	Cox17		Bcat1	B3gnt3			Jun	Prpf38a
						Rad21		Csf2ra	Cyb5r3		Psmb5	Isg20			Fermt2	Rad54b
						Cdk4		Btbd3	Tomm22		Psmd13	Ldhc			Dkk1	Rad54l
						Cdkn1a		Il2rg	Acat1		Pgm2	Arpp19			Snai2	Recql4
						Brms1l		Dnmbp	Mrps11		Plk1	Cenpa			Dst	Rfc3
						Rad50		Il10ra	Atp6v0c		Glrx	Homer1			Tpm4	Rfc4
						Tra2b		Ereg	Pdk4		Cops5	Bik			Dcn	Rfc5
						Cse1l		Ephb2	Timm10		Etf1	Cyb5a			Gja1	Riok3
						Paics		Fbxo4	Ldha		Gsk3b	Hax1			Pmp22	Rnaseh2a
						Stag1		Crot	Eci1		Nup205	Cog2			Igfbp4	Rragd
						Luc7l3		Mpzl2	Mrpl11		Sord	Il13ra1			Copa	Rrm2
						Ppm1d		Ank	Fxn		Phgdh	Nol3			Lrp1	Sdcbp2
						Nme1		Cbr4	Mrps12		Gmps	Cldn3			Itga2	Sertad4
						Srsf2		Dock2	Cox10		Rrp9	Agrn			Flna	Sfpq
						Xpo1		Gprc5b	Rhot1		Eef1e1	Cln6			Mfap5	Shcbp1
						Hnrnpd		Rabgap1l	Acaa1a		Lta4h	Txn1			Pthlh	Sidt2
						Pms2		Mall	Acadsb		Sdf2l1	Pam			Tgfbr3	Slc25a10
						Asf1a		Strn	Ldhb		Fkbp2	Capn5			Sfrp4	Slc25a13
						Exosc8		St6gal1	Mrps30		Rdh11	Pkp2			Lgals1	Slc45a3
						Mlh1		Pigr	Atp1b1		Cxcr4	Abcb6			Rgs4	Spc25
						Nup107		Vwa5a	Bdh2		Mllt11	Dcn			Cdh6	Srpk2
						Orc2		Psmb8	Slc25a12		Gclc	Gmppa			Sat1	St6galnac2
						Trp53		F13a1	Timm50		Tcea1	Bpnt1			Nt5e	Stat2
						Tfrc		Nrp1	Mrpl34		Map2k3	Ang			Dpysl3	Suv39h1
						Hmga1		Sox9	Isca1		Hspd1	Gpr87			Ppib	Tacc3
						Psip1		Jup	Mrpl35		Sytl2	Gal3st1			Tgm2	Taf5
						Ddx39		Zfp277	Idh1		Mcm4	Aldh7a1			Sgcg	Terf1
						Snrpb		Epb41l3	Hspa9		Ppp1r15a	Nt5e			Itgb3	Timeless
						Cdkn1b		Pcsk1n	Mrpl15		Uso1	Idh1			Pdlim4	Tinf2
						Mthfd2		Fuca1	Mrps15		Nfkbib	Pygl			Cthrc1	Tk1
						Wee1		Plvap	Tcirg1		Ung	Ndufv3			Ecm2	Tmc4
						Prdx4		Adam17	Iscu		Gtf2h1	Ndst3			Crlf1	Tmem158
						Phf5a		Avl9	Polr2f		Rpa1	Ppp2cb			Areg	Tmem171
						Tbrg4		Adamdec1	Nqo2		Hsp90b1	Psmc4			Il15	Tnfrsf14
						Shmt1		Hkdc1	Ndufc2		Gsr	Tpbg			Mcm7	Trip13
						Prps1		Map7	Mrps22		Pitpnb	Tgfbi			Gas1	Ttk
						Diaph3		Il7r	Por		Eprs	Galk2			Prss2	Tuba4a
						Nup153		Rbm4	Atp6v0e		Srd5a1	Cth			Cadm1	Txnip
						Psmc3ip		Bpgm	Phyh		Tubg1	Kif2a			Oxtr	Tyms
						Xrcc6		Eng	Gpi1		Mthfd2l	Cacna1h			Scg2	Uhrf1
						Pnn		Gfpt2	Afg3l2		Adipor2	Ankzf1			Mmp1a	Vamp5
						Hus1		Plau	Hsd17b10		Nufip1	Sap30			Tnfaip3	Vrk1
						Rbbp7		Gng11	Casp7		Cdc25a	Rbck1			Capg	Wdhd1
						Pds5b		Ptcd2	Prdx3		Pdap1	Elf3			Cap2	Wipi1
						Nop56		Map3k1	Mgst3		Stard4	Rpe			Foxc2	Xpc
						Mxd3		Cbl	Htra2		Bub1	B4galt4			Ntm	Ypel5
						Ppp1r8		Cxcr4	Bckdha		Arpc5l	Depdc1a			Eno2	Zbtb43
						Gspt1		Nin	Lrpprc		Gpi1	Rragd			Fas	Zfp467
						Cdkn2a		Ikzf1	Retsat		Eif2s2	Ier3			Bdnf
						Ak2		Wdr33	Ech1		Cd9	Aldh9a1			Adam12
						Cit		Mycn	Rhot2		Atp2a2	Dld			Pvr
						Ing3		Fcer1g	Bax		Gga2	Mertk			Cxcl12
						Pop7		Pecam1	Mtrf1		Hmbs	Gclc			Pdgfrb
						Syncrip		Snap91	Glud1		Rit1	Fkbp4			Slit2
						Eif2s1		Evi5	Supv3l1		Skap2	Sod1			Notch2
						Lyar		Tnfrsf1b	Grpel1		Stip1	Med24			Gpx7
						Pan2		Gpnmb	Pdp1		Dapp1	Ak3			Wipf1
						Spc24		Tph1	Aldh6a1		Abcf2	Xylt2
									Oat		Nfyc	Artn
											Atp5g1	Ppia
											Pfkl	Chst4
											Cct6a
